# Supplementary material for: Re-description of Euryeidonconsideratum Dankittipakul & Jocqué, 2004 (Araneae, Zodariidae), with a first description of the male
Source: Biodivers Data J. 2025 Mar 26;13:e147095. doi: 10.3897/BDJ.13.e147095 (PMC11966143; doi:10.3897/BDJ.13.e147095)
Supplement: XML Treatment for Euryeidon consideratum [file BDJ.13.e147095-treatment1.xml]

<!DOCTYPE tp:taxon-treatment
  PUBLIC "-//TaxonX//DTD Taxonomic Treatment Publishing DTD v0 20100105//EN" "tax-treatment-NSO.dtd">
<tp:taxon-treatment xmlns:tp="http://www.plazi.org/taxpub"><tp:treatment-meta><mixed-citation publication-type="journal"><person-group><name><surname>Gong</surname><given-names>Lijun</given-names></name><name><surname>Zhong</surname><given-names>Yang</given-names></name></person-group><article-title>Re-description of <italic><tp:taxon-name><tp:taxon-name-part taxon-name-part-type="genus" reg="Euryeidon">Euryeidon</tp:taxon-name-part><tp:taxon-name-part taxon-name-part-type="species" reg="consideratum">consideratum</tp:taxon-name-part></tp:taxon-name></italic> Dankittipakul &amp; Jocqué, 2004 (<tp:taxon-name><tp:taxon-name-part taxon-name-part-type="order">Araneae</tp:taxon-name-part></tp:taxon-name>, <tp:taxon-name><tp:taxon-name-part taxon-name-part-type="family">Zodariidae</tp:taxon-name-part></tp:taxon-name>), with a first description of the male</article-title><source>Biodivers Data J</source><day>26</day><month>03</month><year>2025</year><volume>13</volume><pub-id pub-id-type="doi">10.3897/BDJ.13.e147095</pub-id></mixed-citation></tp:treatment-meta><tp:nomenclature><tp:taxon-name>
            <object-id xmlns:xlink="http://www.w3.org/1999/xlink" content-type="arpha" xlink:type="simple">629C61D7-1B95-549B-90CD-DB34060AE4EA</object-id>
            <tp:taxon-name-part taxon-name-part-type="genus">Euryeidon</tp:taxon-name-part>
            <tp:taxon-name-part taxon-name-part-type="species">consideratum</tp:taxon-name-part>
          </tp:taxon-name><tp:taxon-authority>Dankittipakul &amp; Jocqué, 2004</tp:taxon-authority><tp:nomenclature-citation-list><tp:nomenclature-citation><tp:taxon-name>
                <tp:taxon-name-part taxon-name-part-type="genus" reg="Euryeidon"/>
                <tp:taxon-name-part taxon-name-part-type="species" reg="consideratum"/>
              </tp:taxon-name><comment><italic><tp:taxon-name><tp:taxon-name-part taxon-name-part-type="genus" reg="Euryeidon">Euryeidon</tp:taxon-name-part><tp:taxon-name-part taxon-name-part-type="species" reg="consideratum">consideratum</tp:taxon-name-part></tp:taxon-name></italic> Dankittipakul &amp; Jocqué, in Dankittipakul &amp; Jocqué, (2004: 764), figs. 38-40 (description of female).</comment></tp:nomenclature-citation></tp:nomenclature-citation-list></tp:nomenclature><tp:treatment-sec sec-type="materials"><title>Materials</title><list list-type="alpha-lower" list-content="occurrences"><list-item><p><bold>Type status:</bold> <named-content xmlns:xlink="http://www.w3.org/1999/xlink" content-type="dwc:typeStatus" xlink:type="simple">Other material</named-content>. <bold>Occurrence:</bold> recordedBy: <named-content xmlns:xlink="http://www.w3.org/1999/xlink" content-type="dwc:recordedBy" xlink:type="simple">Yang Zhong</named-content>; individualID: <named-content xmlns:xlink="http://www.w3.org/1999/xlink" content-type="dwc:individualID" xlink:type="simple">HUST-2018-ZOEC001 to 005</named-content>; individualCount: <named-content xmlns:xlink="http://www.w3.org/1999/xlink" content-type="dwc:individualCount" xlink:type="simple">5</named-content>; sex: <named-content xmlns:xlink="http://www.w3.org/1999/xlink" content-type="dwc:sex" xlink:type="simple">2 male, 3 females</named-content>; lifeStage: <named-content xmlns:xlink="http://www.w3.org/1999/xlink" content-type="dwc:lifeStage" xlink:type="simple">adult</named-content>; occurrenceID: <named-content xmlns:xlink="http://www.w3.org/1999/xlink" content-type="dwc:occurrenceID" xlink:type="simple">745CF081-62FE-5B5E-AD30-4C04075C22BC</named-content>; <bold>Taxon:</bold> scientificName: <named-content xmlns:xlink="http://www.w3.org/1999/xlink" content-type="dwc:scientificName" xlink:type="simple"><italic><tp:taxon-name><tp:taxon-name-part taxon-name-part-type="genus" reg="Euryeidon">Euryeidon</tp:taxon-name-part><tp:taxon-name-part taxon-name-part-type="species" reg="consideratum">consideratum</tp:taxon-name-part></tp:taxon-name></italic></named-content>; order: <named-content xmlns:xlink="http://www.w3.org/1999/xlink" content-type="dwc:order" xlink:type="simple"><tp:taxon-name><tp:taxon-name-part taxon-name-part-type="order">Araneae</tp:taxon-name-part></tp:taxon-name></named-content>; family: <named-content xmlns:xlink="http://www.w3.org/1999/xlink" content-type="dwc:family" xlink:type="simple"><tp:taxon-name><tp:taxon-name-part taxon-name-part-type="family">Zodariidae</tp:taxon-name-part></tp:taxon-name></named-content>; genus: <named-content xmlns:xlink="http://www.w3.org/1999/xlink" content-type="dwc:genus" xlink:type="simple"><tp:taxon-name><tp:taxon-name-part taxon-name-part-type="genus">Euryeidon</tp:taxon-name-part></tp:taxon-name></named-content>; specificEpithet: <named-content xmlns:xlink="http://www.w3.org/1999/xlink" content-type="dwc:specificEpithet" xlink:type="simple"><italic><tp:taxon-name><tp:taxon-name-part taxon-name-part-type="genus" reg="Euryeidon"/><tp:taxon-name-part taxon-name-part-type="species" reg="consideratum">consideratum</tp:taxon-name-part></tp:taxon-name></italic></named-content>; taxonRank: <named-content xmlns:xlink="http://www.w3.org/1999/xlink" content-type="dwc:taxonRank" xlink:type="simple">species</named-content>; scientificNameAuthorship: <named-content xmlns:xlink="http://www.w3.org/1999/xlink" content-type="dwc:scientificNameAuthorship" xlink:type="simple">Dankittipakul &amp; Jocqué</named-content>; taxonomicStatus: <named-content xmlns:xlink="http://www.w3.org/1999/xlink" content-type="dwc:taxonomicStatus" xlink:type="simple">accepted</named-content>; <bold>Location:</bold> continent: <named-content xmlns:xlink="http://www.w3.org/1999/xlink" content-type="dwc:continent" xlink:type="simple">Asia</named-content>; country: <named-content xmlns:xlink="http://www.w3.org/1999/xlink" content-type="dwc:country" xlink:type="simple">China</named-content>; countryCode: <named-content xmlns:xlink="http://www.w3.org/1999/xlink" content-type="dwc:countryCode" xlink:type="simple">CHN</named-content>; stateProvince: <named-content xmlns:xlink="http://www.w3.org/1999/xlink" content-type="dwc:stateProvince" xlink:type="simple">Yunnan</named-content>; municipality: <named-content xmlns:xlink="http://www.w3.org/1999/xlink" content-type="dwc:municipality" xlink:type="simple">Jinghong</named-content>; locality: <named-content xmlns:xlink="http://www.w3.org/1999/xlink" content-type="dwc:locality" xlink:type="simple">Menglun Town, Secondary tropical montane evergreen broad-leaved forest</named-content>; verbatimElevation: <named-content xmlns:xlink="http://www.w3.org/1999/xlink" content-type="dwc:verbatimElevation" xlink:type="simple">876 m</named-content>; verbatimCoordinates: <named-content xmlns:xlink="http://www.w3.org/1999/xlink" content-type="dwc:verbatimCoordinates" xlink:type="simple">21.91355°N, 101.210567°E</named-content>; decimalLatitude: <named-content xmlns:xlink="http://www.w3.org/1999/xlink" content-type="dwc:decimalLatitude" xlink:type="simple">21.91355</named-content>; decimalLongitude: <named-content xmlns:xlink="http://www.w3.org/1999/xlink" content-type="dwc:decimalLongitude" xlink:type="simple">101.210567</named-content>; georeferenceProtocol: <named-content xmlns:xlink="http://www.w3.org/1999/xlink" content-type="dwc:georeferenceProtocol" xlink:type="simple">label</named-content>; <bold>Identification:</bold> identifiedBy: <named-content xmlns:xlink="http://www.w3.org/1999/xlink" content-type="dwc:identifiedBy" xlink:type="simple">Yang Zhong</named-content>; dateIdentified: <named-content xmlns:xlink="http://www.w3.org/1999/xlink" content-type="dwc:dateIdentified" xlink:type="simple">15-10-2024</named-content>; <bold>Event:</bold> samplingProtocol: <named-content xmlns:xlink="http://www.w3.org/1999/xlink" content-type="dwc:samplingProtocol" xlink:type="simple">hand searching</named-content>; samplingEffort: <named-content xmlns:xlink="http://www.w3.org/1999/xlink" content-type="dwc:samplingEffort" xlink:type="simple">10 km by foot</named-content>; eventDate: <named-content xmlns:xlink="http://www.w3.org/1999/xlink" content-type="dwc:eventDate" xlink:type="simple">6/15/2018</named-content>; <bold>Record Level:</bold> language: <named-content xmlns:xlink="http://www.w3.org/1999/xlink" content-type="dwc:language" xlink:type="simple">en</named-content>; basisOfRecord: <named-content xmlns:xlink="http://www.w3.org/1999/xlink" content-type="dwc:basisOfRecord" xlink:type="simple">PreservedSpecimen</named-content></p></list-item><list-item><p><bold>Type status:</bold> <named-content xmlns:xlink="http://www.w3.org/1999/xlink" content-type="dwc:typeStatus" xlink:type="simple">Other material</named-content>. <bold>Occurrence:</bold> recordedBy: <named-content xmlns:xlink="http://www.w3.org/1999/xlink" content-type="dwc:recordedBy" xlink:type="simple">Yang Zhong</named-content>; individualID: <named-content xmlns:xlink="http://www.w3.org/1999/xlink" content-type="dwc:individualID" xlink:type="simple">HUST-2018-ZOEC006 to 009</named-content>; individualCount: <named-content xmlns:xlink="http://www.w3.org/1999/xlink" content-type="dwc:individualCount" xlink:type="simple">4</named-content>; sex: <named-content xmlns:xlink="http://www.w3.org/1999/xlink" content-type="dwc:sex" xlink:type="simple">2 male, 2 females</named-content>; lifeStage: <named-content xmlns:xlink="http://www.w3.org/1999/xlink" content-type="dwc:lifeStage" xlink:type="simple">adult</named-content>; occurrenceID: <named-content xmlns:xlink="http://www.w3.org/1999/xlink" content-type="dwc:occurrenceID" xlink:type="simple">1433FEC7-8E83-5C0F-8455-B7145EB8FA14</named-content>; <bold>Taxon:</bold> scientificName: <named-content xmlns:xlink="http://www.w3.org/1999/xlink" content-type="dwc:scientificName" xlink:type="simple"><italic><tp:taxon-name><tp:taxon-name-part taxon-name-part-type="genus" reg="Euryeidon">Euryeidon</tp:taxon-name-part><tp:taxon-name-part taxon-name-part-type="species" reg="consideratum">consideratum</tp:taxon-name-part></tp:taxon-name></italic></named-content>; order: <named-content xmlns:xlink="http://www.w3.org/1999/xlink" content-type="dwc:order" xlink:type="simple"><tp:taxon-name><tp:taxon-name-part taxon-name-part-type="order">Araneae</tp:taxon-name-part></tp:taxon-name></named-content>; family: <named-content xmlns:xlink="http://www.w3.org/1999/xlink" content-type="dwc:family" xlink:type="simple"><tp:taxon-name><tp:taxon-name-part taxon-name-part-type="family">Zodariidae</tp:taxon-name-part></tp:taxon-name></named-content>; genus: <named-content xmlns:xlink="http://www.w3.org/1999/xlink" content-type="dwc:genus" xlink:type="simple"><tp:taxon-name><tp:taxon-name-part taxon-name-part-type="genus">Euryeidon</tp:taxon-name-part></tp:taxon-name></named-content>; specificEpithet: <named-content xmlns:xlink="http://www.w3.org/1999/xlink" content-type="dwc:specificEpithet" xlink:type="simple"><italic><tp:taxon-name><tp:taxon-name-part taxon-name-part-type="genus" reg="Euryeidon"/><tp:taxon-name-part taxon-name-part-type="species" reg="consideratum">consideratum</tp:taxon-name-part></tp:taxon-name></italic></named-content>; taxonRank: <named-content xmlns:xlink="http://www.w3.org/1999/xlink" content-type="dwc:taxonRank" xlink:type="simple">species</named-content>; scientificNameAuthorship: <named-content xmlns:xlink="http://www.w3.org/1999/xlink" content-type="dwc:scientificNameAuthorship" xlink:type="simple">Dankittipakul &amp; Jocqué</named-content>; taxonomicStatus: <named-content xmlns:xlink="http://www.w3.org/1999/xlink" content-type="dwc:taxonomicStatus" xlink:type="simple">accepted</named-content>; <bold>Location:</bold> continent: <named-content xmlns:xlink="http://www.w3.org/1999/xlink" content-type="dwc:continent" xlink:type="simple">Asia</named-content>; country: <named-content xmlns:xlink="http://www.w3.org/1999/xlink" content-type="dwc:country" xlink:type="simple">China</named-content>; countryCode: <named-content xmlns:xlink="http://www.w3.org/1999/xlink" content-type="dwc:countryCode" xlink:type="simple">CHN</named-content>; stateProvince: <named-content xmlns:xlink="http://www.w3.org/1999/xlink" content-type="dwc:stateProvince" xlink:type="simple">Yunnan</named-content>; municipality: <named-content xmlns:xlink="http://www.w3.org/1999/xlink" content-type="dwc:municipality" xlink:type="simple">Jinghong</named-content>; locality: <named-content xmlns:xlink="http://www.w3.org/1999/xlink" content-type="dwc:locality" xlink:type="simple">Menglun Town, Paramichelia baillonii plantation</named-content>; verbatimElevation: <named-content xmlns:xlink="http://www.w3.org/1999/xlink" content-type="dwc:verbatimElevation" xlink:type="simple">608 m</named-content>; verbatimCoordinates: <named-content xmlns:xlink="http://www.w3.org/1999/xlink" content-type="dwc:verbatimCoordinates" xlink:type="simple">21.903333°N, 101.28205°E</named-content>; decimalLatitude: <named-content xmlns:xlink="http://www.w3.org/1999/xlink" content-type="dwc:decimalLatitude" xlink:type="simple">21.903333</named-content>; decimalLongitude: <named-content xmlns:xlink="http://www.w3.org/1999/xlink" content-type="dwc:decimalLongitude" xlink:type="simple">101.28205</named-content>; georeferenceProtocol: <named-content xmlns:xlink="http://www.w3.org/1999/xlink" content-type="dwc:georeferenceProtocol" xlink:type="simple">label</named-content>; <bold>Identification:</bold> identifiedBy: <named-content xmlns:xlink="http://www.w3.org/1999/xlink" content-type="dwc:identifiedBy" xlink:type="simple">Yang Zhong</named-content>; dateIdentified: <named-content xmlns:xlink="http://www.w3.org/1999/xlink" content-type="dwc:dateIdentified" xlink:type="simple">15-10-2024</named-content>; <bold>Event:</bold> samplingProtocol: <named-content xmlns:xlink="http://www.w3.org/1999/xlink" content-type="dwc:samplingProtocol" xlink:type="simple">hand searching</named-content>; samplingEffort: <named-content xmlns:xlink="http://www.w3.org/1999/xlink" content-type="dwc:samplingEffort" xlink:type="simple">10 km by foot</named-content>; eventDate: <named-content xmlns:xlink="http://www.w3.org/1999/xlink" content-type="dwc:eventDate" xlink:type="simple">6/16/2018</named-content>; <bold>Record Level:</bold> language: <named-content xmlns:xlink="http://www.w3.org/1999/xlink" content-type="dwc:language" xlink:type="simple">en</named-content>; basisOfRecord: <named-content xmlns:xlink="http://www.w3.org/1999/xlink" content-type="dwc:basisOfRecord" xlink:type="simple">PreservedSpecimen</named-content></p></list-item></list></tp:treatment-sec><tp:treatment-sec sec-type="Description"><title>Description</title><p><bold><italic>Male</italic></bold> (HUST-2018-ZOEC001) (Fig. <xref ref-type="fig" rid="F12491501">1</xref>A–C and Fig. <xref ref-type="fig" rid="F12491503">2</xref>A). Total length 6.87; prosoma 3.33 long, 2.21 wide, 2.05 high; opisthosoma 2.87 long, 2.30 wide. Eye sizes and interdistances: AME 0.16, ALE 0.18, PME 0.14, PME 0.16, AME–AME 0.08, AME–ALE 0.33, PME–PME 0.11, PME–PLE 0.37. MOQL 0.44; MOQA 0.38, MOQP 0.39. Leg formula 4123; measurements: I 6.75 (1.86, 0.78, 1.50, 1.35, 1.26), II 5.93 (1.65, 0.80, 1.25, 1.20, 1.03), III 5.82 (1.64, 0.77, 1.11, 1.43, 0.87), IV 7.77 (2.07, 0.72, 1.59, 2.11, 1.28). Spination: Fe Ⅰ d11 Ⅱ d11 Ⅲ d111 Ⅳ d111; Pa Ⅲ p1 Ⅳ p1; Ti Ⅰ v222 Ⅱ v222 Ⅲ p111 d111 r111 v2112 Ⅳ p111 d111 r111 v2112; Mt Ⅰ v222 Ⅱ v222 Ⅲ p112 r112 v122 Ⅳ p112 r112 v122.</p><p><bold>Shape and colouration pattern</bold> (Fig. <xref ref-type="fig" rid="F12491501">1</xref>A–C and Fig. <xref ref-type="fig" rid="F12491503">2</xref>A). Carapace oblong, surface rough, covered with short fine hairs in cephalic area; deep brown, without pattern; in profile strongly domed, highest just in front of longitudinal fovea; cervical groove and radial grooves indistinct, fovea represented by a distinct, longitudinal pit. Chelicerae red wine-coloured, with two promarginal teeth and without retromarginal teeth. Labium triangular, reddish-brown, apically with narrow membranous area and anteromedian scopula, basal and lateral margins distinctly darker. Chilum single sclerite, triangular, elevated and smooth. Endites nearly trapeziform, slightly curved, reddish-orange, proximallly distinctly darker, distally distinctly lighter. Sternum 1.37 long, 1.18 wide, coloured as chelicerae, shield-shaped, pre- and intercoxal triangular sclerites present, anterior margin slightly procurved, with two small indentations at level of labium corner, posterior margin protruding. Legs yellowish-brown, but dark brown on femora. Pedicel cylindrical, weakly sclerotised, relatively short, yellow-brown. Opisthosoma round; dorsum of opisthosoma dark brown, with distinct, oval scutum nearly covering the entire length of the abdomen; laterally with three diagonal, flesh-coloured streaks; venter with two diagonal, flesh-coloured wide streaks. Spinnerets yellowish.</p><p><bold>Palp</bold> (Fig. <xref ref-type="fig" rid="F12491505">3</xref>A–D and Fig. <xref ref-type="fig" rid="F12491507">4</xref>A–E). Tibia short, cup-shaped, ca. 1/3 cymbium length, with retrolateral apophysis (RTA) arising retrodistally; RTA deeply bifid, with ventral branch (vRTA) and dorsal branch (dRTA), both vRTA and dRTA being heavily sclerotised, claw-shaped, slightly curved and tapering, apex sharp; dRTA distinctly long, longer than tibia, ca. 2/5 cymbium length, extending to cymbial fold, vRTA relatively shorter, ca. 1/2 dRTA length. Cymbium (Cy) drop-shaped, approximately 1.45 times as long as wide, retrolateral margin with distinct bulge (CB), with pro- (PCE) and retro-basal (RCE) extensions, respectively; PCE distinctly smaller, digitiform, ca. 1/10 cymbium length; RCE as long ridge running along retro-basal margin of cy, ca. 2/5 cy length; cymbial fold (CF) approximately 1/3 length of cymbium (Cy). Tegular apophysis (TA) spatula-like, approximately 1/3 length of tegulum; proximally paler, slightly thicker and curved; medially slender; distally heavily sclerotised and widened, with a flattened apex. Conductor (C) roughly cylindrical; proximal part partly membranous; apical part sclerotised, as a subtriangular flange, apex blunt. Embolus (E) filiform, arising pro-basally at approximately 7–8 o’clock position, curving clockwise along the tegular margin, ending at ca. 1 o’clock position; embolus base (EB) basally with protruding conical extension.</p><p><bold><italic>Female</italic></bold> (Fig. <xref ref-type="fig" rid="F12491501">1</xref>D–E and Fig. <xref ref-type="fig" rid="F12491503">2</xref>B). Total length 7.45; prosoma 4.73 long, 2.95 wide; opisthosoma 4.21 long, 3.30 wide, 1.89 high. Eye sizes and interdistances: AME 0.13, ALE 0.15, PME 0.16, PME 0.14, AME–AME 0.07, AME–ALE 0.49, PME–PME 0.16, PME–PLE 0.62. MOQL 0.47; MOQA 0.34, MOQP 0.46. Sternum 1.50 long, 1.25 wide. Leg formula 4123; measurements: I 7.14 (1.97, 0.82, 1.58, 1.40, 1.37), II 6.51 (1.81, 0.9, 1.32, 1.35, 1.13), III 6.30 (1.69, 0.91, 1.12 1.59, 0.99), IV 8.50 (2.23, 0.88, 1.71, 2.3, 1.38). Spination: femora Ⅰ d11 Ⅱ d11 Ⅲ d111 Ⅳ d111; patellae Ⅲ p1 Ⅳ p1; tibiae Ⅰ v222 Ⅱ v1112 Ⅲ p11 d112 r11 v212 Ⅳ p11 d112 r11 v212; metatarsi Ⅰ v222 Ⅱ v222 Ⅲ p111 r111 v112 Ⅳ p111 r111 v112.</p><p><bold>Pattern and colouration</bold> (Fig. <xref ref-type="fig" rid="F12491501">1</xref>D–E and Fig. <xref ref-type="fig" rid="F12491503">2</xref>B). As in males, but body slightly paler (see Dankittipakul and Jocqué (2004) for additional details).</p><p><bold>Epigyne</bold> (Fig. <xref ref-type="fig" rid="F12491509">5</xref>A–C). Epigynal area sclerotised, ca. twice wider than long. Atrium (A) elongate arch-shaped, ca. 1/5–1/6 epigynal width and 9/10 epigynal length, slightly widened anteriorly; median plate absent. Copulatory openings (CO) indistinct, located anterolaterally under atrial arch. Lateral border (LB) subtriangular, nearly as long as wide, terminally blunt about 80 degrees. Spermathecae (SP) tubular, strongly convoluted, stacked in piles on each side, with thin fertilisation ducts terminally. Anterior transverse (TB) hyaline, arch-shaped.</p></tp:treatment-sec><tp:treatment-sec sec-type="Diagnosis"><title>Diagnosis</title><p>Males of <italic><tp:taxon-name><tp:taxon-name-part taxon-name-part-type="genus" reg="Euryeidon">E.</tp:taxon-name-part><tp:taxon-name-part taxon-name-part-type="species" reg="consideratum">consideratum</tp:taxon-name-part></tp:taxon-name></italic> resemble those of <italic><tp:taxon-name><tp:taxon-name-part taxon-name-part-type="genus" reg="Euryeidon">E.</tp:taxon-name-part><tp:taxon-name-part taxon-name-part-type="species" reg="sonthichaiae">sonthichaiae</tp:taxon-name-part></tp:taxon-name></italic> in the general shape of the male palp. The palps of the two species share the absence of dorsal tibial apophysis and by the deeply divided retrolateral tibial apophysis (RTA) with dorsal branch (vRTA) distinctly longer than ventral branch (vRTA) (Fig. <xref ref-type="fig" rid="F12491505">3</xref>A–D, Fig. <xref ref-type="fig" rid="F12491507">4</xref>A–E; <xref ref-type="bibr" rid="B12491401">Dankittipakul and Jocqué (2004)</xref>: fig. 36) (vs. dorsal tibial apophysis present, RTA not divided, such as in <italic><tp:taxon-name><tp:taxon-name-part taxon-name-part-type="genus" reg="Euryeidon">E.</tp:taxon-name-part><tp:taxon-name-part taxon-name-part-type="species" reg="anthonyi">anthonyi</tp:taxon-name-part></tp:taxon-name></italic>, <italic><tp:taxon-name><tp:taxon-name-part taxon-name-part-type="genus" reg="Euryeidon">E.</tp:taxon-name-part><tp:taxon-name-part taxon-name-part-type="species" reg="dian">dian</tp:taxon-name-part></tp:taxon-name></italic>, <italic><tp:taxon-name><tp:taxon-name-part taxon-name-part-type="genus" reg="Euryeidon">E.</tp:taxon-name-part><tp:taxon-name-part taxon-name-part-type="species" reg="monticola">monticola</tp:taxon-name-part></tp:taxon-name></italic> or RTA bifurcated, but both branches with similar length, such as in <italic><tp:taxon-name><tp:taxon-name-part taxon-name-part-type="genus" reg="Euryeidon">E.</tp:taxon-name-part><tp:taxon-name-part taxon-name-part-type="species" reg="musicum">musicum</tp:taxon-name-part></tp:taxon-name></italic>; <xref ref-type="bibr" rid="B12491401">Dankittipakul and Jocqué (2004)</xref>: figs. 14, 23 and 31; <xref ref-type="bibr" rid="B12491449">Lu et al. (2023)</xref>: figs. 2B and C). Males of <italic><tp:taxon-name><tp:taxon-name-part taxon-name-part-type="genus" reg="Euryeidon">E.</tp:taxon-name-part><tp:taxon-name-part taxon-name-part-type="species" reg="consideratum">consideratum</tp:taxon-name-part></tp:taxon-name></italic> can be recognised from <italic><tp:taxon-name><tp:taxon-name-part taxon-name-part-type="genus" reg="Euryeidon">E.</tp:taxon-name-part><tp:taxon-name-part taxon-name-part-type="species" reg="sonthichaiae">sonthichaiae</tp:taxon-name-part></tp:taxon-name></italic> by: (1) dRTA longer than palpal tibia, ca. 2/5 cymbium length, extending to cymbial fold (vs. shorter than palpal tibia, ca. 1/10 cymbium length) (cf. Fig. <xref ref-type="fig" rid="F12491505">3</xref>A, B, D, Fig. <xref ref-type="fig" rid="F12491507">4</xref>A–D and <xref ref-type="bibr" rid="B12491401">Dankittipakul and Jocqué (2004)</xref>: fig. 36); (2) tegular apophysis (TA) distinctly curved, with widened apex pointing ventrally and not extending beyond the retrolateral margin of cymbium in ventral view (vs. moderately curved, with tapered apex pointing ventro-retrolaterally and extending distinctly beyond retrolateral margin of cymbium in ventral view) (cf. Fig. <xref ref-type="fig" rid="F12491505">3</xref>A and <xref ref-type="bibr" rid="B12491401">Dankittipakul and Jocqué (2004)</xref>: fig. 35). Females of <italic><tp:taxon-name><tp:taxon-name-part taxon-name-part-type="genus" reg="Euryeidon">E.</tp:taxon-name-part><tp:taxon-name-part taxon-name-part-type="species" reg="consideratum">consideratum</tp:taxon-name-part></tp:taxon-name></italic> can be easily distinguished from those of all other congers, with the exception of <italic><tp:taxon-name><tp:taxon-name-part taxon-name-part-type="genus" reg="Euryeidon">E.</tp:taxon-name-part><tp:taxon-name-part taxon-name-part-type="species" reg="dian">dian</tp:taxon-name-part></tp:taxon-name></italic>, by their epigynes without median plate (Fig. <xref ref-type="fig" rid="F12491509">5</xref>A, B and <xref ref-type="bibr" rid="B12491449">Lu et al. (2023)</xref>: fig. 1E) (vs. median plate with variable shapes, but present, such as in <italic><tp:taxon-name><tp:taxon-name-part taxon-name-part-type="genus" reg="Euryeidon">E.</tp:taxon-name-part><tp:taxon-name-part taxon-name-part-type="species" reg="anthonyi">anthonyi</tp:taxon-name-part></tp:taxon-name></italic>, <italic><tp:taxon-name><tp:taxon-name-part taxon-name-part-type="genus" reg="Euryeidon">E.</tp:taxon-name-part><tp:taxon-name-part taxon-name-part-type="species" reg="monticola">monticola</tp:taxon-name-part></tp:taxon-name></italic>, <italic><tp:taxon-name><tp:taxon-name-part taxon-name-part-type="genus" reg="Euryeidon">E.</tp:taxon-name-part><tp:taxon-name-part taxon-name-part-type="species" reg="musicum">musicum</tp:taxon-name-part></tp:taxon-name></italic> and <italic><tp:taxon-name><tp:taxon-name-part taxon-name-part-type="genus" reg="Euryeidon">E.</tp:taxon-name-part><tp:taxon-name-part taxon-name-part-type="species" reg="schwendingeri">schwendingeri</tp:taxon-name-part></tp:taxon-name></italic>; <italic><xref ref-type="bibr" rid="B12491401">Dankittipakul and Jocqué (2004)</xref></italic>: figs. 15, 26, 33 and 41), but can be separated from the latter by the elongated arch-shaped atrium (vs. cordiform) (cf. Fig. <xref ref-type="fig" rid="F12491509">5</xref>A, B and <xref ref-type="bibr" rid="B12491449">Lu et al. (2023)</xref>: fig. 1E), the lateral borders not touching each other (vs. touching) (cf. Fig. <xref ref-type="fig" rid="F12491509">5</xref>A, B and <xref ref-type="bibr" rid="B12491449">Lu et al. (2023)</xref>: fig. 1E) and by the tubular spermathecae (vs. round) (cf. Fig. <xref ref-type="fig" rid="F12491509">5</xref>C and <xref ref-type="bibr" rid="B12491449">Lu et al. (2023)</xref>: fig. 1F).</p></tp:treatment-sec><tp:treatment-sec sec-type="Distribution"><title>Distribution</title><p>China (Yunnan, new record), Thailand. The new collections extend the known range of this species by ~ 320 km to the northwest (Xishuangbanna) from the type locality (Doi Luang National Park) (Fig. <xref ref-type="fig" rid="F12491511">6</xref>).</p></tp:treatment-sec><tp:treatment-sec sec-type="Biology"><title>Biology</title><p>The specimens were collected in leaf litter.</p></tp:treatment-sec><tp:treatment-sec sec-type="Notes"><title>Notes</title><p><xref ref-type="bibr" rid="B12491401">Dankittipakul and Jocqué (2004)</xref> noted 'females have a simple epigyne with a median plate of variable shape' as one of the diagnostic characteristics of the genus <italic><tp:taxon-name><tp:taxon-name-part taxon-name-part-type="genus" reg="Euryeidon">Euryeidon</tp:taxon-name-part></tp:taxon-name></italic>. In their original paper, all species described, except for <italic><tp:taxon-name><tp:taxon-name-part taxon-name-part-type="genus" reg="Euryeidon">E.</tp:taxon-name-part><tp:taxon-name-part taxon-name-part-type="species" reg="consideratum">consideratum</tp:taxon-name-part></tp:taxon-name></italic>, exhibited this feature in females (<xref ref-type="bibr" rid="B12491401">Dankittipakul and Jocqué (2004)</xref>: figs. 15, 26, 33 and 41). To address this discrepancy, <xref ref-type="bibr" rid="B12491401">Dankittipakul and Jocqué (2004)</xref> suggested that the median plate of <italic><tp:taxon-name><tp:taxon-name-part taxon-name-part-type="genus" reg="Euryeidon">E.</tp:taxon-name-part><tp:taxon-name-part taxon-name-part-type="species" reg="consideratum">consideratum</tp:taxon-name-part></tp:taxon-name></italic> was 'broken off' rather than absent, based on observations of the holotype female. In the present study, we examined five female specimens of <italic><tp:taxon-name><tp:taxon-name-part taxon-name-part-type="genus" reg="Euryeidon">E.</tp:taxon-name-part><tp:taxon-name-part taxon-name-part-type="species" reg="consideratum">consideratum</tp:taxon-name-part></tp:taxon-name></italic>, all of which, like the holotype, lacked a median plate. We propose that this structure is likely absent inherently rather than broken off in these specimens. Additionally, the recently-described species <italic><tp:taxon-name><tp:taxon-name-part taxon-name-part-type="genus" reg="Euryeidon">E.</tp:taxon-name-part><tp:taxon-name-part taxon-name-part-type="species" reg="dian">dian</tp:taxon-name-part></tp:taxon-name></italic> also lacks a median plate in its epigyne (<xref ref-type="bibr" rid="B12491449">Lu et al. (2023)</xref>: fig. 1E), demonstrating that the median plate is not a synapomorphic feature of the genus.</p></tp:treatment-sec><tp:treatment-sec><!--Section generated to contain objects referenced in tp:taxon-treatment.--><fig id="F12491501" position="float" orientation="portrait"><object-id xmlns:xlink="http://www.w3.org/1999/xlink" content-type="arpha" xlink:type="simple">7B85DBA6-4CCA-5077-B6FA-FA9CEA1D9261</object-id><object-id xmlns:xlink="http://www.w3.org/1999/xlink" content-type="doi" xlink:type="simple">10.3897/BDJ.13.e147095.figure1</object-id><label>Figure 1.</label><caption><p>Habitus of <italic><tp:taxon-name><tp:taxon-name-part taxon-name-part-type="genus" reg="Euryeidon">Euryeidon</tp:taxon-name-part><tp:taxon-name-part taxon-name-part-type="species" reg="consideratum">consideratum</tp:taxon-name-part></tp:taxon-name></italic>, male (HUST-2018-ZOEC001, <bold>A–C</bold>) and female (HUST-2018-ZOEC002, <bold>D–F</bold>) <bold>A, D</bold> Dorsal view; <bold>B, E</bold> Ventral view; <bold>C, F</bold> Lateral view. Scale bars: 1 mm (equal for <bold>A–C</bold>, equal for <bold>D–F</bold>).</p></caption><graphic xmlns:xlink="http://www.w3.org/1999/xlink" xlink:href="bdj-13-e147095-g001.jpg" position="float" id="oo_1220613.jpg" orientation="portrait" xlink:type="simple"><uri content-type="original_file" xlink:type="simple">https://binary.pensoft.net/fig/1220613</uri></graphic></fig><fig id="F12491503" position="float" orientation="portrait"><object-id xmlns:xlink="http://www.w3.org/1999/xlink" content-type="arpha" xlink:type="simple">4EFAED77-8E02-5189-A150-91D421FB27FC</object-id><object-id xmlns:xlink="http://www.w3.org/1999/xlink" content-type="doi" xlink:type="simple">10.3897/BDJ.13.e147095.figure2</object-id><label>Figure 2.</label><caption><p>Frontal views of prosoma of <italic><tp:taxon-name><tp:taxon-name-part taxon-name-part-type="genus" reg="Euryeidon">Euryeidon</tp:taxon-name-part><tp:taxon-name-part taxon-name-part-type="species" reg="consideratum">consideratum</tp:taxon-name-part></tp:taxon-name></italic>. <bold>A</bold> Male (HUST-2018-ZOEC001); <bold>B</bold> Female (HUST-2018-ZOEC002). Scale bars: 1 mm.</p></caption><graphic xmlns:xlink="http://www.w3.org/1999/xlink" xlink:href="bdj-13-e147095-g002.jpg" position="float" id="oo_1220616.jpg" orientation="portrait" xlink:type="simple"><uri content-type="original_file" xlink:type="simple">https://binary.pensoft.net/fig/1220616</uri></graphic></fig><fig id="F12491505" position="float" orientation="portrait"><object-id xmlns:xlink="http://www.w3.org/1999/xlink" content-type="arpha" xlink:type="simple">3D73D268-D262-5AB0-AFDA-3B3C96AE0A3F</object-id><object-id xmlns:xlink="http://www.w3.org/1999/xlink" content-type="doi" xlink:type="simple">10.3897/BDJ.13.e147095.figure3</object-id><label>Figure 3.</label><caption><p>Male palp of <italic><tp:taxon-name><tp:taxon-name-part taxon-name-part-type="genus" reg="Euryeidon">Euryeidon</tp:taxon-name-part><tp:taxon-name-part taxon-name-part-type="species" reg="consideratum">consideratum</tp:taxon-name-part></tp:taxon-name></italic> (HUST-2018-ZOEC001). <bold>A</bold> Ventral view; <bold>B</bold> Dorsal view; <bold>C</bold> Prolateral view; <bold>D</bold> Retrolateral view. Scale bar: 0.2 mm (equal for <bold>A–D</bold>). Abbreviations: C, conductor; CB, cymbial bulge; CF, cymbial fold; Cy, cymbium; DB, dorsal bugle of cymbium; dRTA, dorsal branch of RTA; E, embolus; EB, embolic base; ET, embolic tip; PCE, prolateral cymbial extension; RCE, retrolateral cymbial extension; TA, tegular apophysis; vRTA, ventral branch of RTA.</p></caption><graphic xmlns:xlink="http://www.w3.org/1999/xlink" xlink:href="bdj-13-e147095-g003.jpg" position="float" id="oo_1274279.jpg" orientation="portrait" xlink:type="simple"><uri content-type="original_file" xlink:type="simple">https://binary.pensoft.net/fig/1274279</uri></graphic></fig><fig id="F12491507" position="float" orientation="portrait"><object-id xmlns:xlink="http://www.w3.org/1999/xlink" content-type="arpha" xlink:type="simple">2DD0477D-383B-57E3-82E1-45AD2A81FBF0</object-id><object-id xmlns:xlink="http://www.w3.org/1999/xlink" content-type="doi" xlink:type="simple">10.3897/BDJ.13.e147095.figure4</object-id><label>Figure 4.</label><caption><p>Male palpal tibia of <italic><tp:taxon-name><tp:taxon-name-part taxon-name-part-type="genus" reg="Euryeidon">Euryeidon</tp:taxon-name-part><tp:taxon-name-part taxon-name-part-type="species" reg="consideratum">consideratum</tp:taxon-name-part></tp:taxon-name></italic> (HUST-2018-ZOEC001). <bold>A</bold> Ventral view; <bold>B</bold> Dorsal view; <bold>C</bold> Prolateral view; <bold>D</bold> Retrolateral view; <bold>E</bold> Anterior view. Scale bar: 0.2 mm (equal for <bold>A–E</bold>). Abbreviations: dRTA, dorsal branch of RTA; vRTA, ventral branch of RTA.</p></caption><graphic xmlns:xlink="http://www.w3.org/1999/xlink" xlink:href="bdj-13-e147095-g004.jpg" position="float" id="oo_1272598.jpg" orientation="portrait" xlink:type="simple"><uri content-type="original_file" xlink:type="simple">https://binary.pensoft.net/fig/1272598</uri></graphic></fig><fig id="F12491509" position="float" orientation="portrait"><object-id xmlns:xlink="http://www.w3.org/1999/xlink" content-type="arpha" xlink:type="simple">B7980A59-EF5A-581F-AE38-DC33C3F77DA4</object-id><object-id xmlns:xlink="http://www.w3.org/1999/xlink" content-type="doi" xlink:type="simple">10.3897/BDJ.13.e147095.figure5</object-id><label>Figure 5.</label><caption><p>Epigyne of the female of <italic><tp:taxon-name><tp:taxon-name-part taxon-name-part-type="genus" reg="Euryeidon">Euryeidon</tp:taxon-name-part><tp:taxon-name-part taxon-name-part-type="species" reg="consideratum">consideratum</tp:taxon-name-part></tp:taxon-name></italic> (HUST-2018-ZOEC002). <bold>A</bold> Epigyne, intact, ventral view; <bold>B</bold> Epigyne, cleared, ventral view; <bold>C</bold> Vulva, cleared, dorsal view. Scale bar: 0.2 mm (equal for <bold>A–C</bold>). Abbreviations: A, atrium; CO, copulatory opening; LB, lateral border; Sp, spermatheca (dashed line showing schematic course of spermatheca, dorsal); TB, transverse band.</p></caption><graphic xmlns:xlink="http://www.w3.org/1999/xlink" xlink:href="bdj-13-e147095-g005.jpg" position="float" id="oo_1272608.jpg" orientation="portrait" xlink:type="simple"><uri content-type="original_file" xlink:type="simple">https://binary.pensoft.net/fig/1272608</uri></graphic></fig><fig id="F12491511" position="float" orientation="portrait"><object-id xmlns:xlink="http://www.w3.org/1999/xlink" content-type="arpha" xlink:type="simple">C283F15D-FF9F-578F-BA26-6F1C7C53BDA5</object-id><object-id xmlns:xlink="http://www.w3.org/1999/xlink" content-type="doi" xlink:type="simple">10.3897/BDJ.13.e147095.figure6</object-id><label>Figure 6.</label><caption><p>Distribution records of <italic><tp:taxon-name><tp:taxon-name-part taxon-name-part-type="genus" reg="Euryeidon">Euryeidon</tp:taxon-name-part><tp:taxon-name-part taxon-name-part-type="species" reg="consideratum">consideratum</tp:taxon-name-part></tp:taxon-name></italic>.</p></caption><graphic xmlns:xlink="http://www.w3.org/1999/xlink" xlink:href="bdj-13-e147095-g006.jpg" position="float" id="oo_1272621.jpg" orientation="portrait" xlink:type="simple"><uri content-type="original_file" xlink:type="simple">https://binary.pensoft.net/fig/1272621</uri></graphic></fig></tp:treatment-sec><ref-list><ref id="B12491401"><element-citation xmlns:xlink="http://www.w3.org/1999/xlink" publication-type="article" xlink:type="simple"><person-group person-group-type="author"><name name-style="western"><surname>Dankittipakul</surname><given-names>Pakawin</given-names></name><name name-style="western"><surname>Jocqué</surname><given-names>Rudy</given-names></name></person-group><year>2004</year><article-title>Two new genera of <tp:taxon-name><tp:taxon-name-part taxon-name-part-type="family">Zodariidae</tp:taxon-name-part></tp:taxon-name> (<tp:taxon-name><tp:taxon-name-part taxon-name-part-type="order">Araneae</tp:taxon-name-part></tp:taxon-name>) from Southeast Asia</article-title><source>Revue Suisse de Zoologie</source><volume>111</volume><fpage>749</fpage><lpage>784</lpage><pub-id pub-id-type="doi">10.5962/bhl.part.80268</pub-id></element-citation></ref><ref id="B12491449"><element-citation xmlns:xlink="http://www.w3.org/1999/xlink" publication-type="article" xlink:type="simple"><person-group person-group-type="author"><name name-style="western"><surname>Lu</surname><given-names>Ying</given-names></name><name name-style="western"><surname>Li</surname><given-names>Shuqiang</given-names></name><name name-style="western"><surname>Yu</surname><given-names>Hao</given-names></name><name name-style="western"><surname>Yao</surname><given-names>Zhiyuan</given-names></name></person-group><year>2023</year><article-title>Three new ant-eating spiders of the family <tp:taxon-name><tp:taxon-name-part taxon-name-part-type="family">Zodariidae</tp:taxon-name-part></tp:taxon-name> Thorell, 1881 (<tp:taxon-name><tp:taxon-name-part taxon-name-part-type="order">Araneae</tp:taxon-name-part></tp:taxon-name>, <tp:taxon-name><tp:taxon-name-part taxon-name-part-type="family">Zodariidae</tp:taxon-name-part></tp:taxon-name>) from Xishuangbanna, China</article-title><source>ZooKeys</source><volume>1175</volume><fpage>321</fpage><lpage>332</lpage><pub-id pub-id-type="doi">10.3897/zookeys.1175.107644</pub-id></element-citation></ref></ref-list></tp:taxon-treatment>
